# Supplementary material for: Fully-gapped superconductivity with rotational symmetry breaking in pressurized kagome metal CsV3Sb5
Source: Nat Commun. 2025 Apr 17;16:3643. doi: 10.1038/s41467-025-58941-w (PMC12003820; doi:10.1038/s41467-025-58941-w)
Supplement: Supplementary file 3 — Source Data [file 41467_2025_58941_MOESM3_ESM.xlsx]

## Sheet: Fig.1a
P (GPa)	θ_123	θ_123 error		P (GPa)	T_c*4 (K)	T_c*4 error (K)		P (GPa)	T_CDW (K)	T_CDW error (K)		P (GPa)	T (K)	1/123T1T (s-1·K-1)
0	88.98	0.4622		0	10.56	1.76		0	96.58	1.03		0	95.4	0.75119
0.4	71.75	0.4266		0.4	18.08	0.72		0.4	80.64	9.8		0	99.8	0.7339
0.84	53.75	1.312		0.84	26.6	7.24		0.84	63.58	8.44		0	105.2	0.71423
1.23	41.55	0.7687		1.23	14.64	1.84		1.23	47.38	4.65		0	110.4	0.70954
1.72	13.47	3.003		1.72	31.84	6.76		1.72	24.19	10		0	121.5	0.69868
1.89	-16.82	15.11		1.89	32.08	4.28						0	130.5	0.67644
2.31	-41.2	33.64		2.14	31.12	1.97						0	139.8	0.66997
2.36	-57.18	33.08		2.31	30	1.86						0	150.3	0.65676
2.43	-66.59	44.66		2.36	30.52	1.95						0	160.5	0.65402
2.52	-84.61	52.51		2.43	30.88	1.59						0	170.5	0.64862
2.87	-122.9	39.77		2.52	28.68	1.79						0	181	0.64583
				2.68	28.2	1.84						0	191.3	0.64961
				2.87	27.56	2.03						0	202	0.64015
												0	211.2	0.63923
												0	221.5	0.63514
												0	231.6	0.64343
												0	241	0.64084
												0.4	80.2	0.76916
												0.4	90.6	0.73999
												0.4	99.3	0.71716
												0.4	115.1	0.69929
												0.4	129.5	0.6978
												0.4	145	0.66836
												0.4	160.6	0.65251
												0.4	176.7	0.62909
												0.4	190	0.6393
												0.4	204.9	0.60569
												0.4	225.3	0.61115
												0.84	65.6	0.89482
												0.84	70.5	0.84021
												0.84	80.1	0.76196
												0.84	88.2	0.73664
												0.84	99	0.72401
												0.84	115.9	0.71659
												0.84	131	0.70301
												0.84	154.4	0.64845
												0.84	170.8	0.64575
												0.84	191.5	0.63572
												1.23	47.8	1.0535
												1.23	55.5	0.97989
												1.23	64.7	0.91541
												1.23	75.2	0.85396
												1.23	87	0.75568
												1.23	99.5	0.69269
												1.23	115.8	0.62
												1.23	130.6	0.63799
												1.23	144.7	0.58752
												1.23	165.8	0.59538
												1.23	182.1	0.53368
												1.23	197.1	0.60001
												1.72	30.2	1.6454
												1.72	45.4	1.3327
												1.72	61.1	1.1993
												1.72	78.4	1.1348
												1.72	94.2	1.0151
												1.72	112.7	0.9146
												1.72	130.7	0.95353
												1.72	147.3	0.91351
												1.72	165.1	0.86718
												1.72	182.9	0.87274
												1.72	201	0.81693
												1.72	218	0.83502
												1.89	7.9	2.5349
												1.89	16.3	2.2357
												1.89	27.1	1.8308
												1.89	40.5	1.4636
												1.89	62.1	1.1867
												1.89	81.7	1.1669
												1.89	101.5	0.90184
												1.89	120.1	0.80125
												1.89	139.8	0.88002
												1.89	160.8	0.90916
												1.89	180.2	0.78883
												1.89	201.6	0.8532
												1.89	220.1	0.76051
												2.14	7.5	3.2718
												2.14	8.2	3.1567
												2.14	9.3	3.1113
												2.14	10.3	3.0403
												2.14	12.2	2.9441
												2.14	15.2	2.8427
												2.14	20.1	2.5577
												2.14	25.5	2.4528
												2.14	35	2.3239
												2.14	49.4	2.0646
												2.14	69.6	1.6194
												2.14	109.5	1.4156
												2.14	169.4	0.94919
												2.31	7	3.5324
												2.31	7.4	3.2559
												2.31	8.2	3.2138
												2.31	8.8	3.0688
												2.31	9.2	3.0307
												2.31	9.7	2.968
												2.31	12.5	2.9544
												2.31	15.5	2.8711
												2.31	20.1	2.8335
												2.31	32.3	2.3654
												2.31	45.7	2.0794
												2.31	64	1.8847
												2.31	79	1.8123
												2.31	98.6	1.5949
												2.31	118.3	1.6363
												2.31	137.9	1.5179
												2.31	157.8	1.5861
												2.31	179.5	1.4544
												2.31	193	1.43
												2.31	208.8	1.2601
												2.36	10.6	1.9476
												2.36	27.5	1.4927
												2.36	45.3	1.6781
												2.36	62.3	1.5371
												2.36	80.3	1.4058
												2.36	97.4	1.1927
												2.36	115	1.2742
												2.36	132.9	1.1671
												2.36	149.2	1.3379
												2.36	167	1.0593
												2.36	184.4	1.139
												2.36	202.9	1.1033
												2.36	219.3	1.1061
												2.43	5.9	3.6111
												2.43	7.5	3.0245
												2.43	10.2	2.9191
												2.43	20.1	2.681
												2.43	35.1	2.5089
												2.43	49.8	2.1354
												2.43	69.6	1.915
												2.43	88.9	1.5847
												2.43	105.8	1.3385
												2.43	126	1.303
												2.43	145	1.1604
												2.43	163.8	1.0738
												2.43	184.1	1.0363
												2.43	220.5	1.006
												2.52	6.9	3.4685
												2.52	7.6	3.3038
												2.52	8.1	3.0642
												2.52	10.2	2.9646
												2.52	12.3	2.981
												2.52	15.3	2.8674
												2.52	20.1	2.7452
												2.52	30.2	2.5459
												2.52	44	2.1919
												2.52	60.4	1.918
												2.52	75.5	1.8164
												2.52	91.2	1.6315
												2.52	104.5	1.5802
												2.52	121.6	1.503
												2.52	136.9	1.4233
												2.52	156.6	1.3794
												2.52	175.6	1.3518
												2.52	196.4	1.3161
												2.52	214.7	1.3445
												2.68	5.5	3.1851
												2.68	6.1	3.3461
												2.68	6.4	3.3594
												2.68	6.7	3.367
												2.68	7	3.0823
												2.68	7.9	3.1136
												2.68	10.2	3.0156
												2.68	15.4	2.8116
												2.68	26.2	2.5221
												2.68	38	2.3902
												2.68	61.9	1.9637
												2.68	80	1.7428
												2.68	99.7	1.529
												2.87	10.4	2.9319
												2.87	19.2	2.6965
												2.87	50.7	2.2634
												2.87	121.8	1.4369
												2.87	142.2	1.1567
												2.87	161.3	1.3425
												2.87	179.1	1.448
												2.87	199.8	1.4404
												2.87	220	1.4636

## Sheet: Fig.1b
CsV3Sb5 (0 GPa)				CsV3Sb5 (1.89 GPa)				Aluminum
T/T_c	1/T1T(T) / 1/T1T(T=T_c)	error		T/T_c	1/T1T(T) / 1/T1T(T=T_c)	error		T/T_c	1/T1T(T) / 1/T1T(T=T_c)
0.14104	0.02418	0.00445		0.22446	0.01345	1.34517e-05		0.30379	0.18315
0.16096	0.02757	0.00384		0.25056	0.02924	2.924e-05		0.30727	0.15765
0.18088	0.03008	0.00597		0.31527	0.072	7.19951e-05		0.31887	0.26535
0.2008	0.03994	0.00709		0.38062	0.11095	0.000110945		0.32319	0.2388
0.24064	0.05533	0.02873		0.44448	0.18785	0.000187852		0.32791	0.28422
0.28048	0.06676	0.01946		0.50099	0.3794	0.000379398		0.33138	0.26135
0.32151	0.07703	0.01419		0.5622	0.47845	0.000478447		0.33314	0.27459
0.36096	0.09678	0.02231		0.62324	0.71742	0.000717423		0.33314	0.25046
0.4008	0.15598	0.04047		0.70269	0.63976	0.000639758		0.33515	0.26327
0.44104	0.26288	0.09257		0.85155	0.87466	0.000874657		0.33605	0.28652
0.48127	0.2923	0.06022		0.93366	0.95251	0.000952512		0.33847	0.2728
0.52112	0.49719	0.0402		1	1	0.001		0.34178	0.30743
0.56096	0.62755	0.17105		1.05536	0.98897	0.03971		0.34178	0.27142
0.60797	0.88058	0.06693		1.14497	1.14223	0.05591		0.34747	0.2927
0.64343	1.06731	0.09915						0.35628	0.30898
0.66534	1.13018	0.08075						0.36203	0.38605
0.71434	1.13645	0.06516						0.37597	0.41715
0.749	1.15701	0.02104						0.38831	0.43313
0.81673	1.10485	0.02299						0.40968	0.5098
0.8996	1.03931	0.03894						0.42294	0.52894
1	1	0.01258						0.42485	0.57999
1.12749	0.97916	0.01612						0.43206	0.5501
1.26932	0.89117	0.01869						0.43951	0.57119
1.41434	0.86058	0.01976						0.48566	0.7582
								0.49772	0.73983
								0.50171	0.86996
								0.52391	0.97036
								0.53721	0.93758
								0.54107	1.02057
								0.57723	1.04395
								0.58692	1.08447
								0.59623	0.96919
								0.60756	1.01994
								0.60953	1.1198
								0.65494	1.39268
								0.66157	1.56166
								0.66157	1.52571
								0.66508	1.66388
								0.66744	1.36659
								0.67463	1.84074
								0.67828	1.93606
								0.68322	1.28023
								0.68446	1.84842
								0.70073	1.82239
								0.73035	1.51517
								0.74043	1.63285
								0.7595	1.64267
								0.77838	1.77371
								0.79108	2.17739
								0.79443	2.08164
								0.83271	2.18744
								0.83271	1.86056
								0.83456	2.01644
								0.86332	2.00451
								0.86931	1.89348
								0.87335	2.13479
								0.90435	2.0425
								0.90872	2.23892
								0.92437	2.03347
								0.95917	1.79582
								0.96162	1.91192
								0.98688	1.99549
								0.99405	1.37601
								1	1
								1.15436	0.98122
								--	--

## Sheet: Fig.1c
experimental data				s wave			two gap model
T/T_c	T_1^-1 (T) /T_1^-1 (T = T_c)	error		T/T_c	T_1^-1 (T) /T_1^-1 (T = T_c)		T/T_c	T_1^-1 (T) /T_1^-1 (T = T_c)
0.14104	0.00341	0.000627551		0.05	1.15117e-15		0.05	9.81513e-05
0.16096	0.00444	0.000618828		0.1	3.59581e-08		0.1	0.000961532
0.18088	0.00544	0.00108		0.15	1.53891e-05		0.15	0.00362
0.2008	0.00802	0.00142		0.2	0.000357739		0.2	0.00826
0.24064	0.01331	0.00691		0.25	0.00251		0.25	0.01502
0.28048	0.01872	0.00546		0.3	0.00958		0.3	0.02537
0.32151	0.02477	0.00456		0.35	0.02565		0.35	0.04207
0.36096	0.03493	0.00805		0.4	0.055		0.4	0.06866
0.4008	0.06252	0.01622		0.45	0.10145		0.45	0.10865
0.44104	0.11594	0.04083		0.5	0.16805		0.5	0.16553
0.48127	0.14068	0.02898		0.55	0.2571		0.55	0.24228
0.52112	0.2591	0.02095		0.6	0.37027		0.6	0.34137
0.56096	0.35203	0.09595		0.65	0.5083		0.65	0.46478
0.60797	0.53536	0.04069		0.7	0.67004		0.7	0.61257
0.64343	0.68673	0.06379		0.75	0.85273		0.75	0.78367
0.66534	0.75195	0.05373		0.8	1.04986		0.8	0.97397
0.71434	0.81182	0.04655		0.85	1.24762		0.85	1.17141
0.749	0.86661	0.01576		0.9	1.41484		0.9	1.34941
0.81673	0.90237	0.01878		0.95	1.48053		0.95	1.44066
0.8996	0.93496	0.03503		1	1		1	1
1	1	0.01258
1.12749	1.10399	0.01817
1.26932	1.13118	0.02373
1.41434	1.21715	0.02794
1.58845	1.39107	0.02943
1.67729	1.45817	0.03909
1.98008	1.72159	0.02612
2.78884	2.44463	0.05599
3.99602	3.51001	0.08526
5.9761	4.972	0.14772
7.92032	6.56581	0.38921

## Sheet: Fig.1d
1.89 GPa						2.14 GPa						2.31 GPa						2.52 GPa						2.68 GPa
experimental data			simulation			experimental data			simulation			experimental data			simulation			experimental data			simulation			experimental data			simulation
T/T_c	T_1^-1 (T) /T_1^-1 (T = T_c)	error	T/T_c	T_1^-1 (T) /T_1^-1 (T = T_c)		T/T_c	T_1^-1 (T) /T_1^-1 (T = T_c)	error	T/T_c	T_1^-1 (T) /T_1^-1 (T = T_c)		T/T_c	T_1^-1 (T) /T_1^-1 (T = T_c)	error	T/T_c	T_1^-1 (T) /T_1^-1 (T = T_c)		T/T_c	T_1^-1 (T) /T_1^-1 (T = T_c)	error	T/T_c	T_1^-1 (T) /T_1^-1 (T = T_c)		T/T_c	T_1^-1 (T) /T_1^-1 (T = T_c)	error	T/T_c	T_1^-1 (T) /T_1^-1 (T = T_c)
0.22446	0.00302	4.27017e-06	0.05	6.89077e-12		0.19605	0.00148	7.86947e-05	0.05	1.48548e-12		0.20884	0.00166	7.27001e-05	0.05	8.31037e-12		0.20524	0.00143	5.61955e-05	0.05	5.9671e-12		0.20848	0.00163	0.00023102	0.05	3.67598e-12
0.25056	0.00733	1.03612e-05	0.1	1.31668e-06		0.26887	0.00661	0.000450419	0.1	5.90009e-07		0.28299	0.01277	0.00266	0.1	1.27855e-06		0.29898	0.0119	0.0012	0.1	1.22254e-06		0.25848	0.00457	0.000809055	0.1	9.47553e-07
0.31527	0.0227	3.21008e-05	0.15	0.000110695		0.34209	0.02202	0.0011	0.15	6.33659e-05		0.35758	0.04228	0.00208	0.15	0.000100265		0.36681	0.04094	0.00235	0.15	0.00010517		0.30089	0.01386	0.00187	0.15	8.8059e-05
0.38062	0.04223	5.97208e-05	0.2	0.00122		0.40477	0.05824	0.00457	0.2	0.000791948		0.41924	0.07692	0.00506	0.2	0.00107		0.42802	0.10273	0.0049	0.2	0.00117		0.34628	0.02663	0.00242	0.2	0.00102
0.44448	0.0835	0.000118085	0.25	0.00569		0.46412	0.11045	0.00588	0.25	0.00401		0.49737	0.1353	0.00544	0.25	0.00497		0.51121	0.16922	0.01129	0.25	0.00551		0.39003	0.05321	0.00209	0.25	0.00493
0.50099	0.19007	0.000268811	0.3	0.01691		0.53548	0.1912	0.01226	0.3	0.01262		0.56173	0.24554	0.01095	0.3	0.01479		0.57868	0.34581	0.02136	0.3	0.01646		0.43467	0.10211	0.00465	0.3	0.015
0.5622	0.26898	0.000380412	0.35	0.03831		0.60016	0.34762	0.03641	0.35	0.02991		0.64384	0.40161	0.02583	0.35	0.03372		0.66507	0.47482	0.0111	0.35	0.03746		0.46548	0.14016	0.00467	0.35	0.03462
0.62324	0.44713	0.000632353	0.4	0.07283		0.67738	0.47945	0.04131	0.4	0.05896		0.7359	0.59989	0.02302	0.4	0.06463		0.74265	0.66912	0.02244	0.4	0.07144		0.50685	0.21241	0.0106	0.4	0.06682
0.70269	0.44955	0.000635779	0.45	0.12263		0.7494	0.69651	0.01923	0.45	0.10237		0.80239	0.75311	0.02884	0.45	0.10982		0.81703	0.76082	0.02114	0.45	0.12063		0.55432	0.27813	0.01015	0.45	0.11395
0.85155	0.74481	0.00105	0.5	0.18914		0.81595	0.79787	0.05007	0.5	0.16214		0.86035	0.7939	0.02021	0.5	0.17103		0.88828	0.90239	0.02229	0.5	0.18654		0.62813	0.44735	0.01173	0.5	0.17766
0.93366	0.88932	0.00126	0.55	0.27325		0.86396	0.8527	0.0289	0.55	0.2398		0.93778	0.94135	0.01786	0.55	0.24952		1	1	0.02542	0.55	0.27005		0.72254	0.6035	0.01498	0.55	0.25919
1	1	0.00141	0.6	0.37514		0.92011	0.91581	0.02427	0.6	0.33615		1	1	0.01934	0.6	0.34581		1.10102	1.04876	0.04521	0.6	0.37144		0.8183	0.7741	0.01805	0.6	0.3588
1.05536	1.04371	0.04192	0.65	0.49434		1	1	0.02321	0.65	0.45147		1.04489	0.96309	0.0258	0.65	0.46003		1.18319	1.04529	0.02747	0.65	0.4903		0.9119	0.90627	0.03189	0.65	0.47647
1.14497	1.30782	0.06403	0.7	0.62929		1.09229	1.05387	0.03537	0.7	0.58503		1.15897	1.05444	0.03428	0.7	0.59154		1.4893	1.27293	0.02849	0.7	0.62541		0.95595	0.9538	0.02511	0.7	0.61122
1.6598	1.77544	0.20235	0.75	0.77773		1.23366	1.17316	0.03638	0.75	0.73501		1.2506	1.08645	0.02226	0.75	0.73789		1.7933	1.54129	0.03706	0.75	0.77378		1	1	0.02178	0.75	0.76033
			0.8	0.93402		1.36743	1.27069	0.03041	0.8	0.89684		1.31127	1.12502	0.04134	0.8	0.89544		2.22533	1.83972	0.03966	0.8	0.9307		1.0436	0.95536	0.01737	0.8	0.91918
			0.85	1.08991		1.62803	1.46495	0.03425	0.85	1.06256		1.38116	1.16048	0.02632	0.85	1.05724		2.93144	2.32019	0.05377	0.85	1.08752		1.17932	1.09056	0.02746	0.85	1.07922
			0.9	1.23095		2.02121	1.75613	0.05865	0.9	1.21806		1.78136	1.48988	0.04392	0.9	1.21284		4.39971	3.22944	0.07676	0.9	1.22999		1.51637	1.35811	0.02444	0.9	1.22592
			0.95	1.35538		2.68645	2.10013	0.0539	0.95	1.36155		2.19619	1.78504	0.0342	0.95	1.43452		6.40102	4.04508	0.09425	0.95	1.35619		2.29234	1.9142	0.04057	0.95	1.35835
			1	1		3.40184	2.55024	0.05592	1	1		2.85254	2.28811	0.07789	1	1		8.79214	4.8618	0.15591	1	1		3.90283	2.92347	0.08968	1	1
						4.66871	3.31614	0.1734				4.59298	3.07561	0.06092										5.65729	4.01609	0.13023
						6.58976	4.1583	0.20862				6.48757	3.81897	0.11105										9.20685	5.36965	0.24948
						9.28261	4.59447	0.87413				9.08794	4.84882	0.1204
--	--	--
--	--	--
--	--	--
--	--	--

## Sheet: Fig.2b
0 GPa			1.29 GPa			1.65 GPa			1.78 GPa			1.85 GPa
angle (°)	μ_0H_c2 (T)	μ_0H_c2 (T) error	angle (°)	μ_0H_c2 (T)	μ_0H_c2 (T) error	angle (°)	μ_0H_c2 (T)	μ_0H_c2 (T) error	angle (°)	μ_0H_c2 (T)	μ_0H_c2 (T) error	angle (°)	μ_0H_c2 (T)	μ_0H_c2 (T) error
0	1.645	0.099	0	2.165	0.067	0	1.964	0.073	0	2.352	0.109	0	1.967	0.054
20	1.584	0.075	20	2.078	0.109	20	1.888	0.078	20	2.355	0.109	20	2.065	0.042
40	1.658	0.054	40	2.148	0.04	40	1.889	0.053	40	2.412	0.11	40	2.094	0.046
60	1.755	0.038	60	2.214	0.049	60	1.932	0.042	60	2.451	0.08	50	2.143	0.045
80	1.936	0.022	80	2.357	0.04	80	2.096	0.035	80	2.543	0.068	60	2.206	0.042
100	1.991	0.016	100	2.531	0.029	100	2.197	0.035	100	2.584	0.089	80	2.277	0.039
120	1.922	0.027	120	2.596	0.026	120	2.265	0.025	120	2.311	0.083	100	2.326	0.041
140	1.779	0.061	140	2.373	0.06	140	2.081	0.035	140	2.238	0.089	120	2.294	0.045
160	1.738	0.079	160	2.248	0.072	160	1.993	0.037	160	2.202	0.09	140	2.196	0.045
180	1.716	0.104	180	2.068	0.091	180	1.972	0.059	180	2.294	0.088	160	2.105	0.048
200	1.695	0.065	200	2.158	0.06	200	1.967	0.089	200	2.364	0.09	180	1.909	0.058
220	1.752	0.059	220	2.182	0.074	220	2.045	0.085	220	2.407	0.105	200	2.049	0.054
240	1.905	0.021	240	2.311	0.039	240	2.129	0.07	240	2.537	0.095	220	2.09	0.06
260	1.994	0.018	260	2.477	0.034	260	2.337	0.033	260	2.53	0.058	240	2.184	0.044
280	1.957	0.023	280	2.598	0.028	280	2.339	0.05	280	2.658	0.092	260	2.216	0.036
300	1.757	0.054	300	2.527	0.048	300	2.271	0.057	300	2.522	0.1	280	2.29	0.039
320	1.677	0.064	320	2.349	0.053	320	2.077	0.087	320	2.394	0.095	300	2.236	0.039
340	1.613	0.118	340	2.192	0.116	340	2.011	0.064	340	2.308	0.109	320	2.109	0.039
360	1.645	0.099	360	2.165	0.067	360	1.964	0.073	360	2.352	0.109	340	2.086	0.046
												360	1.967	0.054

## Sheet: Fig.2c
1.88 GPa			1.95 GPa			2.14 GPa			2.28 GPa			2.39 GPa			2.64 GPa			3.00 GPa
angle (°)	μ_0H_c2 (T)	μ_0H_c2 (T) error	angle (°)	μ_0H_c2 (T)	μ_0H_c2 (T) error	angle (°)	μ_0H_c2 (T)	μ_0H_c2 (T) error	angle (°)	μ_0H_c2 (T)	μ_0H_c2 (T) error	angle (°)	μ_0H_c2 (T)	μ_0H_c2 (T) error	angle (°)	μ_0H_c2 (T)	μ_0H_c2 (T) error	angle (°)	μ_0H_c2 (T)	μ_0H_c2 (T) error
0	2.325	0.058	0	2.537	0.146	0	1.274	0.085	0	1.772	0.113	0	1.551	0.068	0	1.594	0.089	0	1.286	0.089
20	2.201	0.064	20	2.47	0.094	20	1.098	0.084	20	1.663	0.093	20	1.521	0.132	20	1.539	0.116	20	1.294	0.131
40	2.246	0.052	40	2.525	0.111	40	1.18	0.065	40	1.624	0.104	40	1.479	0.081	40	1.46	0.153	40	1.232	0.08
60	2.256	0.084	60	2.502	0.116	60	0.91	0.118	60	1.444	0.093	60	1.397	0.117	60	1.388	0.098	80	1.095	0.078
80	2.164	0.072	80	1.45	0.274	80	0.799	0.087	80	1.009	0.056	80	1.111	0.054	80	1.113	0.078	100	0.748	0.027
100	1.494	0.364	100	1.226	0.138	100	0.462	0.08	100	0.716	0.055	100	0.727	0.051	100	0.876	0.08	120	0.782	0.032
120	1.335	0.1	120	1.289	0.17	120	0.594	0.098	120	1.126	0.047	120	0.843	0.042	120	1.06	0.046	140	1.115	0.068
140	1.853	0.296	140	1.614	0.293	140	0.87	0.08	140	1.403	0.081	130	1.154	0.066	140	1.141	0.068	140	1.118	0.041
160	2.193	0.066	160	2.289	0.151	160	1.182	0.08	160	1.556	0.067	140	1.298	0.045	160	1.296	0.048	160	1.15	0.06
180	2.26	0.047	180	2.572	0.179	180	1.151	0.098	180	1.704	0.151	160	1.444	0.045	180	1.587	0.054	180	1.309	0.066
200	2.297	0.07	200	2.689	0.096	200	1.125	0.074	200	1.659	0.129	180	1.546	0.113	200	1.454	0.14	200	1.343	0.177
220	2.29	0.044	220	2.652	0.153	220	0.902	0.082	220	1.539	0.117	200	1.616	0.087	220	1.381	0.073	230	1.273	0.066
240	2.244	0.044	240	2.484	0.182	240	0.867	0.031	240	1.325	0.053	220	1.511	0.078	240	1.305	0.063	260	1.059	0.05
260	2.214	0.064	260	1.281	0.246	260	0.49	0.076	260	0.963	0.053	240	1.448	0.054	260	0.921	0.033	280	0.804	0.041
280	1.515	0.04	280	1.172	0.239	280	0.392	0.02	280	0.761	0.071	250	1.272	0.048	280	0.71	0.056	300	0.929	0.04
300	1.57	0.08	300	1.494	0.257	300	0.562	0.061	300	1.225	0.079	260	1.073	0.087	300	1.109	0.05	340	1.174	0.048
320	2.074	0.04	320	2.39	0.171	320	0.996	0.064	320	1.568	0.048	280	0.777	0.051	340	1.354	0.072	360	1.286	0.089
340	2.196	0.073	340	2.72	0.15	340	1.102	0.072	340	1.645	0.142	300	0.873	0.072	360	1.594	0.089
360	2.325	0.058	360	2.537	0.146	360	1.274	0.085	360	1.772	0.113	320	1.245	0.063
												340	1.408	0.074
												360	1.551	0.068

## Sheet: Fig.3a
0 GPa			2.14 GPa			2.31 GPa			2.52 GPa			2.68 GPa			2.87 GPa
T/T_c	f - f (T=T_c) (kHz)	error	T/T_c	f - f (T=T_c) (kHz)	error	T/T_c	f - f (T=T_c) (kHz)	error	T/T_c	f - f (T=T_c) (kHz)	error	T/T_c	f - f (T=T_c) (kHz)	error	T/T_c	f - f (T=T_c) (kHz)	error
1.3988	-0.21792	1.01574	1.3602	1.56579	0.55132	1.1578	0	0.51354	1.3397	1.8715	0.47528	1.1793	0	1.08	1.3322	0.49	1.03
1.2006	0	0.9022	1.0872	0	0.58627	1.0144	0.94873	0.71825	1.1832	0	0.53739	1.0436	-0.04	1.02	1.1888	0	0.79062
1.0014	-0.69553	1.0043	1.0235	-1.71746	1.55071	0.93778	-5.98684	1.36986	1.101	1.41298	0.4122	1.0148	1.87	1.14	1.1119	-0.87	0.85717
0.8992	-3.42477	1.05594	0.95079	-1.94214	0.9961	0.87228	-5.20971	1.82561	1.0343	0.24937	0.62063	0.97024	0.51	1.06	1.0406	0.33	0.86521
0.79592	-7.97431	1.29651	0.8909	-4.32186	1.48733	0.79983	-3.84311	2.42928	0.97351	4.81238	0.63395	0.95595	6.77	1.21	0.96996	-1.54	1.05
0.70504	-11.686	3.11917	0.81728	-6.54477	2.4124	0.7288	-3.20478	2.35812	0.88828	1.5699	1.12538	0.93527	8.13	1.23	0.89274	4.68	2.28
0.59992	-13.4057	3.64653	0.68152	0.90464	3.58648	0.6427	-2.55885	3.30133	0.81703	4.8871	1.63715	0.8878	6.11	1.68	0.82032	9.45	2.18
			0.52907	-0.30408	2.79443	0.54269	4.58814	3.31815	0.74265	6.02345	1.57834	0.8183	8.74	1.49	0.74136	13.86	3.85
			0.33089	-3.47864	3.88358	0.49723	-1.01506	3.26929	0.66507	7.45619	2.19623	0.72254	19.24	2.52	0.66821	23.2	3.56
			0.19605	-3.40537	5.18845	0.42051	-3.55367	3.20548	0.57868	2.2639	2.1797	0.62813	16.28	3.93	0.58679	23.77	5.31
						0.35801	-1.45716	4.07258	0.51121	8.16611	2.33626	0.55432	24.62	2.82	0.50958	22.53	3.36
						0.28555	1.84153	5.50469	0.42802	9.70211	2.4897	0.46548	35.83	2.69	0.44165	20.65	3.48
						0.20884	2.91289	3.19365	0.36681	4.7475	3.69394	0.39003	31.94	2.74	0.36502	28.92	2.86
									0.29898	7.48978	1.99281	0.30089	28.43	2.83	0.20653	31.82	3.86
									0.20524	10.1455	3.84048	0.20848	39.35	6.44

## Sheet: Fig.3b
0 GPa			2.14 GPa			2.31 GPa			2.52 GPa			2.68 GPa			2.87 GPa
T/T_c	FWHM - FWHM (T=T_c) (kHz)	error	T/T_c	FWHM - FWHM (T=T_c) (kHz)	error	T/T_c	FWHM - FWHM (T=T_c) (kHz)	error	T/T_c	FWHM - FWHM (T=T_c) (kHz)	error	T/T_c	FWHM - FWHM (T=T_c) (kHz)	error	T/T_c	FWHM - FWHM (T=T_c) (kHz)	error
1.3988	-1.44443	1.15137	1.08722	0	2.22094	1.44396	0	1.72499	1.33967	2.00948	1.72085	1.01481	0	3.34	0.96996	0	3.39
1.2006	-1.41297	1.02131	0.95079	40.7564	3.83814	1.15783	-1.4061	1.59813	1.18319	-1.17336	1.86474	0.97024	17.28	3.12	0.89274	58.37	7.56
1.0014	0	1.13675	0.8909	119.185	5.24272	1.01435	17.5911	2.66053	1.10102	1.39725	1.45685	0.95595	56.42	3.84	0.82032	84.92	7.33
0.8992	3.10786	1.19659	0.81728	117.733	10.0496	0.93778	85.3865	5.18017	1.03428	0	2.25097	0.93527	69.66	4.1	0.74136	108.89	12.98
0.79592	17.2506	2.48988	0.68152	85.7136	12.7842	0.87228	119.5	6.31283	0.97351	55.8133	2.3852	0.8878	76.52	5.08	0.66821	95.75	12.4
0.70504	37.6205	3.54289	0.52907	96.0931	10.7711	0.79983	125.013	8.43621	0.88828	57.548	3.95766	0.8183	99	4.56	0.58679	153.07	18.12
0.59992	52.1631	14.3711	0.39784	123.974	20.4125	0.7288	107.353	9.01735	0.81703	99.7154	6.42985	0.72254	113.11	7.84	0.50958	142.01	11.77
			0.33089	97.9096	13.3451	0.6427	97.6229	12.0527	0.74265	102.045	6.86755	0.62813	80.03	11.59	0.44165	133.94	12.24
			0.26047	159.866	16.814	0.54269	108.807	11.9306	0.66507	82.6072	8.6818	0.55432	108.48	8.97	0.36502	144.62	10.07
						0.49723	108.628	12.0674	0.57868	121.046	9.64549	0.46548	105.17	8.42	0.20653	127.59	13.77
						0.42051	124.558	11.4643	0.51121	86.7268	9.24012	0.39003	110.43	8.8
						0.35801	149.084	15.1799	0.42802	110.348	9.77696	0.30089	147.58	8.83
						0.28555	169.64	21.464	0.36681	108.525	13.3469	0.20848	126.36	21.83
						0.20884	92.0363	12.777	0.29898	119.464	7.3291
									0.20524	83.348	14.7003

## Sheet: Fig.4a
T (K)	123ν_Q (MHz)	error
10.23	44.3652	0.000525
9.18	44.3644	0.000515
8.19	44.3642	0.000395309
7.66	44.3638	0.000428584
7.17	44.3644	0.000432604
6.68	44.3639	0.000525005
6.15	44.3687	0.00114
5.65	44.3706	0.00109
5.11	44.3729	0.00193
4.6	44.3773	0.00178
4.04	44.379	0.00266
3.51	44.3781	0.00168
3.04	44.3784	0.00174
2.52	44.3811	0.00143
1.42	44.3828	0.00193

## Sheet: Fig.4b
T (K)	η	η error
10.23	0	0.00475
9.18	0	0.00549
8.19	0	0.00726
7.66	0	0.00726
7.17	0	0.00549
6.68	0.0042	0.0019
6.15	0.0092	0.00225
5.65	0.0082	0.0025
5.11	0.0084	0.003
4.6	0.0078	0.0055
4.04	0.0108	0.003
3.51	0.0103	0.0017
3.04	0.0124	0.0019
2.52	0.0098	0.00225
1.42	0.0104	0.00255
